# Supplementary material for: Inflammation and Resolution Are Associated with Upregulation of Fatty Acid β-Oxidation in Zymosan-Induced Peritonitis
Source: PLoS One. 2013 Jun 11;8(6):e66270. doi: 10.1371/journal.pone.0066270 (PMC3679047; doi:10.1371/journal.pone.0066270)
Supplement: Dataset S1 — Summary of cytokines and chemokines measurement in peritoneal wash fluid (PWF) and plasma after zymosan-induced peritonitis (n = 5, MEAN). LLOQ and ULOQ mean lower limits of quantitation and upper limits of quantitation, respectively. (XLSX) [file pone.0066270.s001.xlsx]

## Sheet: Sheet1
Dataset S1 Summary of cytokines and chemokines measurement in peritoneal wash fluid (PWF) and plasma
Peritoneal Wash Fluid (PWF)
	6 h			24 h			48 h			72 h
Cytokines/Chemokines (pg/mL)	Vehicle	zymosan 1 mg	zymosan 10 mg	Vehicle	zymosan 1 mg	zymosan 10 mg	Vehicle	zymosan 1 mg	zymosan 10 mg	Vehicle	zymosan 1 mg	zymosan 10 mg
IL-1a	LLOQ	8.724	54.51	LLOQ	0.54	38.924	LLOQ	LLOQ	18.214	LLOQ	LLOQ	1.208
IL-1b	4.838	108.852	124.62	5.684	9.298	125.486	LLOQ	LLOQ	60.112	LLOQ	LLOQ	20.472
IL-2	LLOQ	LLOQ	2.38	LLOQ	LLOQ	0.964	LLOQ	LLOQ	LLOQ	LLOQ	LLOQ	LLOQ
IL-3	LLOQ	LLOQ	0.184	LLOQ	LLOQ	0.362	LLOQ	LLOQ	LLOQ	LLOQ	LLOQ	LLOQ
IL-4	LLOQ	1.002	1.522	LLOQ	LLOQ	2.188	LLOQ	LLOQ	LLOQ	LLOQ	LLOQ	LLOQ
IL-5	0.29	99.796	47.98	0.662	11.564	21.714	LLOQ	2.852	4.582	LLOQ	2.848	52.054
IL-6	LLOQ	960.524	1740.19	0.426	1.908	1720.1	LLOQ	2.868	148.096	LLOQ	3.962	13.338
IL-9	LLOQ	69.594	92.61	LLOQ	42.926	111.404	LLOQ	LLOQ	255.856	LLOQ	LLOQ	LLOQ
IL-10	LLOQ	45.054	204.622	LLOQ	9.768	150.026	LLOQ	19.216	111.412	LLOQ	0.928	34.724
IL-12(p40)	15.778	99.964	167.728	20.518	40.872	166.82	14.248	19.022	113.852	15.276	19.548	28.57
IL-12(p70)	LLOQ	10.38	44.348	LLOQ	LLOQ	39.888	LLOQ	LLOQ	8.3	LLOQ	LLOQ	LLOQ
IL-13	8.588	67.09	106.422	10.892	13.964	100.252	1.86	10.342	55.062	5.224	LLOQ	13.06
IL-17	LLOQ	LLOQ	80.436	LLOQ	LLOQ	83.892	LLOQ	LLOQ	LLOQ	LLOQ	LLOQ	LLOQ
Eotaxin	LLOQ	LLOQ	LLOQ	LLOQ	LLOQ	795.126	LLOQ	LLOQ	383.38	LLOQ	LLOQ	LLOQ
G-CSF	LLOQ	2168.49	6501.53	LLOQ	170.97	ULOQ	LLOQ	18.534	10363.6	0.844	28.428	405.758
GM-CSF	12.7	49.764	67.792	18.094	LLOQ	78	LLOQ	LLOQ	37.424	LLOQ	LLOQ	LLOQ
IFN-g	2.35	12.994	28.234	2.366	LLOQ	25.014	LLOQ	LLOQ	7.398	LLOQ	LLOQ	LLOQ
KC	2.528	5140.48	ULOQ	4.752	48.92	17080.6	LLOQ	7.982	1306.57	2.29	13.334	125.268
MCP-1	LLOQ	10513.9	ULOQ	26.118	779.59	ULOQ	LLOQ	18.336	8898.34	LLOQ	21.396	1631.9
MIP-1a	LLOQ	309.564	724.088	LLOQ	33.138	1234.09	LLOQ	LLOQ	510.356	LLOQ	LLOQ	87.25
MIP-1b	3.148	1056.57	1246.73	7.14	230.122	1793.17	LLOQ	25.114	1265.24	LLOQ	14.07	526.158
RANTES	LLOQ	99.01	806.722	LLOQ	13.09	322.034	LLOQ	1.598	71.016	LLOQ	0.644	13.42
TNF-a	LLOQ	214.018	330.704	4.46	39.97	466.778	LLOQ	9.908	149.452	LLOQ	LLOQ	44.1
Plasma
	6 h			24 h			48 h			72 h
Cytokines/Chemokines (pg/mL)	Vehicle	zymosan 1 mg	zymosan 10 mg	Vehicle	zymosan 1 mg	zymosan 10 mg	Vehicle	zymosan 1 mg	zymosan 10 mg	Vehicle	zymosan 1 mg	zymosan 10 mg
IL-1a	12.892	41.13	42.56	11.94	25.6425	54.412	7.146	12.516	52.564	10.244	8.78	34.392
IL-1b	261.032	429.825	640.656	417.986	376.575	361.198	179.976	289.578	294.95	262.122	225.594	289.254
IL-2	54.532	76.795	41.762	50.906	50.04	45.408	24.954	50.042	31.324	53.538	39.314	65.196
IL-3	2.432	5.11	3.272	3.006	2.75	3.796	1.142	2.53	1.274	2.26	1.612	3.38
IL-4	2.106	6.35	5.524	2.538	3.92	4.36	LLOQ	2.874	0.65	1.856	LLOQ	4.778
IL-5	65.07	159.49	132.424	45.774	64.8525	38.782	23.508	43.902	22.088	37.358	34.076	90.198
IL-6	13.632	1313.42	382.854	8.55	12.915	593.758	4.022	14.636	71.236	5.27	6.444	25.836
IL-9	233.74	39.605	126.962	61.596	52.625	82.96	10.502	59.518	30.486	42.656	39.568	LLOQ
IL-10	68.562	134.96	214.912	136.452	73.165	108.754	51.1	77.046	64.78	63.024	48.998	83.024
IL-12(p40)	152.454	309.03	1260.82	222.202	114.84	134.522	98.85	95.632	67.926	118.838	97.888	69.626
IL-12(p70)	69.242	152.765	193.556	97.82	78.0175	109.084	41.836	71.946	27.646	64.792	50.486	85.152
IL-13	306.692	613.373	369.128	493.792	403.212	478	195.264	379.006	191.7	322.15	261.804	528.806
IL-17	60.84	95.775	60.164	59.152	62.2475	100.764	38.248	55.68	41.962	52.912	45.756	73.396
Eotaxin	547.132	744.688	426.878	344.386	323.772	744.362	115.874	286.704	294.606	235.7	170.606	385.9
G-CSF	192.826	ULOQ	ULOQ	39.02	4941.18	ULOQ	67.202	292.472	ULOQ	40.998	60.208	ULOQ
GM-CSF	82.176	121.088	99.086	91.572	79.84	111.558	47.802	73.994	50.684	65.8	40.23	84.028
IFN-g	17.202	32.4375	24.694	26.684	18.805	30.878	11.072	18.076	12.864	15.058	13.294	24.394
KC	83.042	3138.68	4724.59	40.804	53.165	8910.57	53.056	48.44	391.292	43.592	39.288	88.424
MCP-1	131.114	1242.93	ULOQ	143.808	156.355	2259.5	75.544	132.61	199.67	101.23	92.322	207.578
MIP-1a	11.534	67.9675	323.48	12.694	19.685	136.86	6.044	9.146	60.92	8.704	7.416	27.306
MIP-1b	60.2	232.502	3350.74	83.462	75.9525	473.968	37.224	66.224	73.94	55.776	44.504	97.464
RANTES	54.738	138.185	653.752	38.658	37.8725	281.52	32.938	45.534	25.108	46.14	38.35	35.402
TNF-a	344.694	708.965	763.916	586.028	403.72	578.682	218.39	379.808	246.524	299.508	251.726	507.808
LLOQ: Lower limit of quantification, ULOQ: Upper limit of quantification
