# Supplementary material for: Inflammation and Resolution Are Associated with Upregulation of Fatty Acid β-Oxidation in Zymosan-Induced Peritonitis
Source: PLoS One. 2013 Jun 11;8(6):e66270. doi: 10.1371/journal.pone.0066270 (PMC3679047; doi:10.1371/journal.pone.0066270)
Supplement: Dataset S2 — Summary of metabolites in PWF with known chemical structures that show time courses of relative concentration after zymosan-induced peritonitis (n = 5, MEAN). The values in bold font are statistically significant (P<.05) by Dunnette's method vs. vehicle group. (XLSX) [file pone.0066270.s002.xlsx]

## Sheet: Sheet1
Dataset S2 Summary of metabolites in PWF
	Vehicle, 6 h	Zymosan 1 mg/kg, 6 h		Zymosan 10 mg/kg, 6 h		Vehicle, 24 h	Zymosan 1 mg/kg, 24 h		Zymosan 10 mg/kg, 24 h		Vehicle, 48 h	Zymosan 1 mg/kg, 48 h		Zymosan 10 mg/kg, 48 h		Vehicle, 72 h	Zymosan 1 mg/kg, 72 h		Zymosan 10 mg/kg, 72 h
BIOCHEMICAL	MEAN	MEAN	p	MEAN	p	MEAN	MEAN	p	MEAN	p	MEAN	MEAN	p	MEAN	p	MEAN	MEAN	p	MEAN	p
1,2-propanediol	1.93189e+07	5.49998e+07	0.0004	44304184	0.0058	2.62341e+07	4.09528e+07	0.09	5.14243e+07	0.0056	1.70806e+07	3.02343e+07	0.2269	5.95575e+07	0.0004	2.37841e+07	2.01511e+07	0.907	3.33955e+07	0.5374
1,5-anhydroglucitol (1,5-AG)	460833	1.18061e+06	0.0016	959548	0.0185	460940	829918	0.014	958712	0.0019	443827	507268	0.3244	1.19642e+06	<.0001	404823	435959	0.9129	930933	0.0001
10-heptadecenoate (17:1n7)	67530.6	123941	0.0007	120178	0.0013	77153.6	99148.1	0.3118	190760	<.0001	75428.2	81022.6	0.7497	127114	0.0001	63691.7	75264.2	0.1896	81396.1	0.0396
12-dehydrocholate	3681.85	3395.44	0.9988	17129.3	0.1419	9488.21	5831.24	0.2087	2485.3	0.0147	3318.58	9867.56	0.0077	2485.3	0.8656	7700.94	5240.96	0.4115	8167.01	0.9636
13-HODE + 9-HODE	33538.2	35326.7	0.9658	35872.1	0.9427	39602.1	18187.2	0.2518	37699.6	0.9864	24081.9	11699.5	0.0874	16694.3	0.3528	25738.5	9012.41	0.0616	12228.4	0.1356
13-methylmyristic acid	191829	276914	0.0041	267272	0.009	195974	243616	0.0247	271383	0.0012	186165	199115	0.78	291828	0.0007	192159	194110	0.9932	237513	0.0803
1-arachidonoyl-GPC (20:4)	18317.7	113719	0.0131	121909	0.0079	30076.2	49295.7	0.199	75451.2	0.0034	16521.2	42234.6	0.0009	29245.1	0.0657	18621.5	40568.3	0.0018	21186.5	0.8323
1-arachidonoyl-GPE (20:4)	4597.94	21247.1	0.0008	16715.8	0.008	4597.94	14446.6	0.0207	21155.5	0.0006	5244.46	6545.14	0.8947	20781.6	0.001	4597.94	8039.99	0.0565	13724.6	<.0001
1-arachidonoyl-GPI (20:4)	2261.46	57188.1	0.0163	24008.6	0.3875	2261.46	5413.43	0.7717	28291	0.0006	2261.46	3573.93	0.7027	10289.1	0.0017	2261.46	4232.45	0.2418	4156.14	0.2649
1-docosahexaenoyl-GPC (22:6)	22140.7	105063	0.0838	137100	0.0181	18701.3	51767.8	0.1263	91520.9	0.0018	27864.6	45173.2	0.5269	60339.2	0.1517	24201.6	34182.9	0.5627	37425.7	0.3867
1-eicosatrienoyl-GPC(20:3)	29434	51905.6	0.1798	59085.4	0.0699	20057.6	37756.7	0.1137	42337.2	0.0453	22954.4	33426.8	0.4336	36659.8	0.2644	19183.4	21301.4	0.9104	31632.7	0.0977
1-linoleoyl-GPC (18:2)	193002	408192	0.3025	562049	0.0576	139757	266256	0.3496	394892	0.0388	117422	273277	0.2087	278999	0.1896	170546	208927	0.8178	201794	0.8737
1-methyladenosine	17108.5	62859.7	<.0001	54658.9	0.0003	20661.9	30007	0.2731	42282.5	0.0093	21749.7	27121.2	0.2493	45315.4	<.0001	19469.8	25395.3	0.1368	38865.9	<.0001
1-oleoyl-GPC (18:1)	44746.6	196571	0.1155	244731	0.0374	22026.9	50031.4	0.8	169485	0.0216	19626.2	76746.4	0.2642	74842.9	0.2846	57289.5	48615.7	0.9526	62429.4	0.983
1-oleoyl-GPE (18:1)	4159.15	14720	0.0023	10313.7	0.0545	4159.15	8057.79	0.1728	14209.3	0.0012	4300.64	5412.9	0.744	15658.8	<.0001	4159.15	5203.59	0.1874	7852.39	0.0001
1-palmitoyl-GPC (16:0)	208452	689531	0.1866	864827	0.0643	86984.1	257235	0.8238	1.12445e+06	0.0144	70990.1	391581	0.4274	803531	0.0382	192875	207857	0.9925	370856	0.4043
1-palmitoyl-GPE (16:0)	6049.01	33947.6	0.0022	26278.2	0.018	5453.62	18604.9	0.3418	42215.9	0.0056	5170.52	9629.79	0.8321	46516.3	0.0009	5586.34	10466.1	0.2005	17999.2	0.002
1-palmitoylplasmenylethanolamine	2678.43	8873.38	0.0031	8373.53	0.0055	2601.66	5250.55	0.5044	17745.1	0.0001	1841.57	2866.12	0.9174	19379.4	0.0001	1841.57	3119.5	0.3316	10033	<.0001
1-stearoyl-GPC (18:0)	63624.9	277240	0.1716	353492	0.058	25406.2	158144	0.5036	532226	0.0038	27157.2	144512	0.8182	604564	0.0403	48752.7	76216.4	0.877	190790	0.0831
1-stearoyl-GPE (18:0)	11579.1	40248	0.0005	36086.9	0.0016	11874.4	27056.7	0.1502	65389.5	<.0001	8620.21	18807.5	0.1389	73897.1	<.0001	11749	19865.6	0.0185	28656.2	<.0001
2-aminoadipate	39536.8	89912.2	0.0005	68317.5	0.0246	48036	78611.8	0.3489	107608	0.0454	43204.5	56196.9	0.6003	104033	0.0028	52095.1	45150.5	0.7829	70793.9	0.2317
2-aminobutyrate	43470.2	80910.2	0.0116	77433.8	0.0203	73952.9	60780.2	0.686	105938	0.166	57678.6	61896.6	0.9083	154629	<.0001	57142.5	60318.4	0.9564	82218.9	0.1296
2'-deoxycytidine	30125.6	81353	0.0008	76157.1	0.0018	29711.4	118768	0.001	117673	0.0011	37283.3	72054.6	0.0141	103050	0.0001	38064.3	48605	0.2507	109669	<.0001
2'-deoxyuridine	36052.1	98644.2	0.0005	94718	0.0009	50251.8	70433.1	0.2159	122003	0.0002	43186.4	62281.4	0.022	96962.4	<.0001	50583.1	49731.7	0.9855	53784.8	0.819
2-ethylhexanoate (isobar with 2-propylpentanoate)	12014.2	110898	0.0007	117758	0.0004	8236.35	56839.5	0.1272	111688	0.0024	11511.5	13350.3	0.9678	86893.3	<.0001	8978.99	12878.5	0.9146	72153.3	0.0002
2-hydroxy-3-methylvalerate	2089.39	2708.33	0.7105	3519.56	0.2188	2448.38	3810.52	0.8285	16202.7	0.0004	2493.79	2819.72	0.9933	21295	0.0003	3214.76	2762.65	0.9162	7029.12	0.0228
2-hydroxybutyric acid	222606	515298	0.0298	895702	<.0001	307760	435458	0.9712	3.2406e+06	0.0012	340474	379105	0.994	2.30882e+06	0.0011	344486	209923	0.0894	534332	0.0181
2-hydroxyglutarate	16462	35317.7	0.0786	35147.6	0.0814	24384.9	26580.6	0.94	41849.6	0.0689	18439.8	21016.3	0.9202	52025.7	0.0016	28465.1	17215.4	0.1171	39029.4	0.1437
2-hydroxyisobutyrate	127791	465640	0.019	364398	0.0969	194963	207361	0.9578	321505	0.0518	82045.2	106071	0.6075	383111	<.0001	106792	137556	0.8323	304473	0.0124
2-linoleoyl-GPC (18:2)	26645.1	25256.5	0.9937	42277.3	0.496	18600.5	45437.5	0.1924	35048.2	0.4919	28227.3	43938.6	0.6163	27947.1	0.9998	18600.5	29837.3	0.3928	18600.5	1
2-methylbutyroylcarnitine (C5)	20469.2	40137.3	0.0267	44685.7	0.008	21587.4	27912.9	0.445	36389.4	0.0389	23353.3	24079.6	0.9654	31267.2	0.0606	22165.4	21449.3	0.9867	28279.6	0.4315
2-oleoyl-GPC (18:1)	18997.7	33284.5	0.3562	44977.8	0.0646	16643.5	18441.8	0.9525	30551.9	0.1199	16643.5	20975.8	0.9425	46614	0.1251	28613.8	18495.1	0.247	18749.7	0.2619
2-palmitoyl-GPC(16:0)	25325.9	49821.1	0.5576	73839.1	0.1502	14604.5	28128	0.8636	97177.9	0.031	14604.5	34340.2	0.7135	75287.8	0.0924	26354.6	20877.6	0.8831	34767.5	0.7524
2-stearoyl-GPC (18:0)	16162.6	24287.3	0.6276	36091.3	0.1119	14023.8	19534.2	0.8062	45476.9	0.0152	14023.8	17064.9	0.9604	48232.8	0.0385	14023.8	14389.3	0.9959	25664.4	0.0623
3-(4-hydroxyphenyl)lactate (HPLA)	10064.1	16493	0.1654	20949.5	0.0183	9991.69	13397.8	0.7321	35362.9	0.0006	11204.2	12676.1	0.5004	24316.5	<.0001	14336.4	8312.03	0.028	17545.2	0.2644
3-dehydrocarnitine	396142	803164	0.0004	722585	0.0025	463847	641540	0.1653	719501	0.0421	360583	396846	0.5735	747337	<.0001	377491	355072	0.8961	599478	0.0042
3-hydroxybutyric acid	1.08307e+06	3.55548e+06	0.0502	5.04794e+06	0.0032	2.34198e+06	4.11658e+06	0.9225	29714113	0.0005	2.73962e+06	2.43661e+06	0.9991	2.76792e+07	0.0253	1.62568e+06	1.06597e+06	0.0408	1.68843e+06	0.9395
3-hydroxyisobutyric acid	133724	228031	0.0699	258563	0.0181	105144	133045	0.8234	311413	0.0041	155885	200497	0.3323	237625	0.0532	164120	120995	0.3726	203248	0.435
3-indoxyl sulfate	15887.8	25157.1	0.1205	20580.6	0.5143	17660.9	25146.3	0.4389	26486.7	0.3336	21897.1	30878.9	0.2508	23000.8	0.9742	20644.2	25585.8	0.3052	21994.5	0.8992
3-methyl-2-oxobutyrate	18028.2	46063.9	0.001	41640.8	0.0036	23197.1	24772.4	0.9603	52102	0.0019	23190.3	23273.3	0.9993	40799.2	<.0001	17966.5	15445.3	0.2271	18321.6	0.9634
3-methyl-2-oxovalerate	16775	42942.1	0.0072	41291.7	0.0108	24241.6	27199.5	0.9474	73198.9	0.0013	26261.1	21895	0.6829	54730.2	0.0007	20041.2	14280.8	0.0048	17230.6	0.1541
3-methylglutaroylcarnitine (C6)	7706.22	28708.5	0.0022	27447	0.0034	7434.72	12764.5	0.7618	47293.8	0.001	5470.47	8173.93	0.9298	52244	0.0003	7367.91	5470.47	0.6129	7417.61	0.9996
3-phenylpropionate (hydrocinnamate)	4598.95	5725.95	0.6518	3625	0.722	4528.99	7124.21	0.0011	3185.25	0.0608	8668.9	7309.89	0.7263	4017.59	0.068	7815.29	5427.15	0.6172	6136.08	0.7796
3-ureidopropionate	84915.5	165315	0.0894	178756	0.0471	70779.6	76622.7	0.9742	158823	0.0268	83155.2	103186	0.7201	118423	0.3979	97488.3	80740.5	0.5954	73958.1	0.3853
4-methyl-2-oxopentanoate	25519.6	58201.6	0.007	63108.3	0.0026	31998.4	36534.6	0.8831	93268.8	0.0002	34725.7	33733.6	0.9861	77392	0.0001	25274.6	18921.7	0.1463	28907.9	0.4759
5-methylthioadenosine (MTA)	15023.4	43650.9	0.0002	43111.1	0.0002	17507.5	41172.3	0.0042	54207.6	0.0001	21116.1	24352.8	0.5708	52921.1	<.0001	21756.5	23170	0.9516	47885.4	0.0008
5-oxoproline	11045.8	32394.2	0.0049	32542.4	0.0047	12472.8	22271.8	0.0311	29425.2	0.0008	10119.5	12697.1	0.6446	33456.7	<.0001	18182.9	19317.9	0.985	24852.4	0.6198
7-HOCA	3815.48	6410.35	0.3033	10077.8	0.0097	4579.9	8170.29	0.1508	15528.4	0.0002	4548.38	7006.5	0.3712	17523.3	<.0001	4244.24	5313.65	0.6419	11500.9	0.0003
7-methylguanine	99288.3	144737	0.3776	114949	0.8749	77216.5	96047.6	0.6798	95656.6	0.69	124104	116276	0.9383	126757	0.9926	121913	130868	0.9469	118048	0.9898
acetylcarnitine (C2)	887406	2.31157e+06	<.0001	2.16719e+06	<.0001	1.29634e+06	1.88647e+06	0.1413	2431267	0.0061	1.17661e+06	1.08791e+06	0.8803	2.78804e+06	<.0001	1.03929e+06	812660	0.0121	1.29731e+06	0.0053
adenosine	142030	26242.9	<.0001	16720.1	<.0001	140304	20970.4	0.0009	8347.58	0.0004	123265	18957.2	0.0002	17030.3	0.0002	105278	19483	0.0055	9437.32	0.0025
alanine	2.41813e+07	1.98058e+07	0.1565	1.8066e+07	0.0442	22133666	2.35164e+07	0.8897	2.62714e+07	0.4019	1.64294e+07	2.22685e+07	0.1706	2.34912e+07	0.0913	2.2724e+07	2.131e+07	0.8129	3.05986e+07	0.0197
allantoin	192000	454464	0.0271	385308	0.1024	182430	176115	0.9835	282395	0.0613	136780	177353	0.4879	259503	0.0143	198893	164221	0.3116	204369	0.9653
alpha-hydroxyisovalerate	23625.3	46529.4	0.0022	43083.4	0.0069	22795	27611.7	0.8718	96172.7	<.0001	20068.8	21375.6	0.9906	170482	<.0001	20235.4	23122.2	0.4506	50677.4	<.0001
alpha-muricholate	7398.55	14763.1	0.9608	70518.8	0.1185	13657	11436.4	0.7717	7475.31	0.1971	8467.87	14926.2	0.0426	5748.17	0.4665	17237.3	13162.4	0.6455	14152.6	0.7716
alpha-tocopherol	3913.03	21949.4	0.0704	12748.1	0.4437	3379.19	12930.1	0.2692	19806.7	0.0446	3379.19	3379.19	1	13541.5	0.1237	3379.19	4730.58	0.3603	3897.25	0.8408
AMP	9900.14	36435.3	0.0008	4765.18	0.5663	16259.2	62648	0.0116	4765.18	0.6358	22383.7	64651.2	0.0169	27982.6	0.8861	17412.1	33849.5	0.1131	48303.7	0.0045
arabinose	28092.9	42792.8	0.4288	29114.7	0.9953	21327.7	29844.1	0.1001	19803.9	0.9028	62520.6	43208.9	0.2692	29816.5	0.0479	32711.9	24276.7	0.0373	19803.9	0.0029
arachidonate (20:4n6)	26362.1	206861	0.0002	272925	<.0001	32784.4	79977.5	0.0469	207279	<.0001	26672.7	47527.9	0.0297	117143	<.0001	25835.7	38685.8	0.2942	69665.1	0.0007
arginine	69530	121211	0.0008	114772	0.0021	59767.8	106734	0.002	104440	0.003	75278.1	98865.5	0.1762	119925	0.0108	75153	71591.4	0.8223	96879.6	0.0139
ascorbate (Vitamin C)	461642	1.48519e+06	0.0003	857944	0.104	664647	773166	0.6072	771727	0.6146	477388	592796	0.3046	999682	<.0001	621050	521834	0.4465	1.10026e+06	0.0003
asparagine	8593.13	209940	0.002	179138	0.0063	8593.13	61811	0.427	108215	0.0891	9367.04	10558.5	0.9896	74843.2	<.0001	9559.29	8593.13	0.9992	156309	0.0006
benzoate	1.9319e+06	5.15536e+06	<.0001	4.07436e+06	0.0012	2.72952e+06	4.00649e+06	0.0032	4.19179e+06	0.0012	2.06909e+06	2.76638e+06	0.1552	5452840	<.0001	2.59119e+06	2.24379e+06	0.6098	4.72723e+06	0.0004
betaine	547691	758987	0.0999	845756	0.0213	579089	683176	0.1075	646090	0.3407	411053	482427	0.3587	574200	0.0221	546813	463302	0.2276	582595	0.7221
bradykinin	3350.07	37055.5	0.107	3350.07	1	4917.03	10510.5	0.113	3350.07	0.7958	5785.92	11175	0.178	3350.07	0.6516	3350.07	3350.07	NA	3350.07	NA
butyrylcarnitine (C4)	87009.5	290697	<.0001	199967	0.0007	103661	145172	0.0295	134116	0.1102	114183	113327	0.9976	149207	0.0681	123051	131665	0.8023	137178	0.5726
caprate (10:0)	68894.2	99191.8	0.3747	91736.6	0.5523	66427	80727.8	0.5873	119487	0.0113	51075.9	50163.3	0.9988	138734	0.0042	30903.8	54412.5	0.1158	96420.1	0.0002
caproate (6:0)	6107.91	15564.9	0.0153	14796.9	0.0245	3536.85	12231.4	0.1721	22429.2	0.0042	3758.72	3232.22	0.9862	23956.7	0.0004	3232.22	3421.5	0.9937	15779.1	<.0001
caprylate (8:0)	15285.3	40706	0.0514	42586.2	0.0369	10296.6	28835.9	0.1253	51421.4	0.0017	7682.21	10194.5	0.9719	61367.5	0.0022	5880.99	12325.9	0.226	40695.2	<.0001
carnitine	503046	829551	0.0007	615287	0.2008	574944	682463	0.0355	462207	0.028	433704	461195	0.8836	642131	0.0154	501360	487862	0.9394	730042	0.0006
catechol sulfate	19396.3	16155.3	0.8794	6062.3	0.183	21060.7	45876.4	0.0015	3284.35	0.0147	48390.5	33933.9	0.1061	7649.34	0.0002	23065.2	26237.9	0.92	59498.7	0.004
C-glycosyltryptophan	5493.83	12742.7	0.0732	10558	0.2295	4664.43	9148.35	0.1173	14223	0.002	4854.93	7005.58	0.5482	12672.7	0.0085	5527.86	5206.04	0.9762	10897.1	0.0194
chiro-inositol	52564.4	13432.6	0.0216	13432.6	0.0216	36473.7	54336	0.3793	13432.6	0.224	72092.9	26664.1	0.0492	16941.1	0.0186	42173.8	33182.9	0.8106	124629	0.0006
cholate	7369.41	15216.1	0.9481	72012.2	0.0808	12701	16359	0.7586	10303.8	0.885	12415.6	19887.2	0.2863	10027.6	0.8579	14263.2	11065.6	0.9167	41938.5	0.0202
choline	267355	505445	0.0057	487401	0.0095	279482	342215	0.3657	495473	0.0016	245208	283050	0.4055	578696	<.0001	320704	298045	0.8522	575427	0.0003
cinnamoylglycine	5129.97	5743.27	0.9154	3904.44	0.7143	6011.97	7874.95	0.4661	4660.35	0.6533	10506	11562.1	0.9011	3122.04	0.0377	6973.53	4937.29	0.1535	3206.31	0.0093
cis-aconitate	36445.5	70283.9	0.0011	64586.4	0.0043	43387.2	50231.4	0.479	60148.3	0.0404	42779.4	54209.4	0.1347	60356.8	0.0215	40926.1	34417.5	0.3377	44745.2	0.6593
cis-urocanate	562654	591057	0.9804	557102	0.9992	637840	614618	0.9795	787113	0.4727	532821	636365	0.7794	829077	0.1935	471787	584038	0.6212	594729	0.5697
citrate	1.81876e+06	5.30584e+06	0.0018	4.51709e+06	0.0104	2.65609e+06	2.72387e+06	0.9811	2.12207e+06	0.3687	2.53552e+06	2.94816e+06	0.0956	1.52055e+06	0.0004	2.71064e+06	2.25632e+06	0.4441	2.28804e+06	0.4899
corticosterone	48321.9	94316.6	0.3349	271208	<.0001	42105.6	43930	0.9985	372702	<.0001	47277.8	39851.6	0.8706	108529	0.0064	43033.3	37945.7	0.8343	36077.3	0.7194
creatine	1.42512e+06	2.75102e+06	<.0001	2.53458e+06	0.0003	1.3392e+06	1.52687e+06	0.6354	2.49132e+06	0.0006	1.22174e+06	1.09799e+06	0.5965	2.39359e+06	<.0001	1.52989e+06	1.14187e+06	0.0445	1.75365e+06	0.274
cysteine	27771.5	34850.7	0.8536	57404.3	0.1254	40247.2	41521.6	0.9926	101331	0.0008	28367.9	35973.5	0.9293	103607	0.0155	32137.2	38900.2	0.8945	53876.8	0.3717
cysteine-glutathione disulfide	50748.4	144421	0.0003	109572	0.0088	57529.7	114763	0.0951	151314	0.0081	61880.5	64670.6	0.9104	134605	<.0001	64574.4	59579.4	0.8785	112799	0.0027
cytidine	34268.8	218102	0.0001	219321	0.0001	51815	68977.2	0.7095	147804	0.0036	39434.9	56177	0.4962	160176	<.0001	67473.9	46462.7	0.6367	146965	0.0171
deoxycarnitine	50652.9	85596.9	0.0333	101022	0.0037	67037.6	115153	0.0005	79835	0.329	71788	78378.1	0.4317	99474	0.0008	68383.7	51457.7	0.155	125920	<.0001
deoxycholate	11073	16142.4	0.7074	35385.8	0.0097	10334.3	13340.2	0.5374	10866.6	0.9785	11186.4	13925.1	0.7315	23475.5	0.0197	20576.6	12516.3	0.0178	11942	0.012
dihomolinoleate (20:2n6)	29744.1	104717	0.0098	136250	0.0008	42960.4	71644.2	0.3658	167891	0.0002	35997.5	59483.8	0.1331	130644	<.0001	33062.6	48325.1	0.5695	88588.6	0.0106
dihomolinolenate (20:3n3 or 3n6)	10079.4	76949.5	0.0031	91907.3	0.0006	13503.4	24562.6	0.3992	61324.6	0.0004	11742.8	16172	0.7404	54747.9	<.0001	9511.39	14680.6	0.4685	29310.6	0.0025
dimethylarginine (ADMA + SDMA)	99094.5	245676	0.0199	229176	0.0369	136453	138757	0.9968	144882	0.9586	119884	108346	0.8123	173337	0.0489	147451	121256	0.5741	167126	0.7218
docosahexaenoate (DHA; 22:6n3)	21731.6	365870	0.0001	500977	<.0001	35136.7	89656.8	0.5966	392296	0.0002	28004.6	50159.1	0.2631	209650	<.0001	23840.6	45905.3	0.5487	111680	0.0047
docosapentaenoate (DPA; 22:5n3)	18510.9	81170.3	0.0005	95097.3	<.0001	18903.2	32683.1	0.1971	88407	<.0001	20918.1	24079.9	0.7515	63280.7	<.0001	16039.7	24590.3	0.2137	34528.7	0.0074
eicosapentaenoate (EPA; 20:5n3)	49033.6	133114	0.0035	168588	0.0002	47616.7	59374.5	0.7015	121678	0.0013	41153.6	45441.2	0.7368	104879	<.0001	44508.6	41153.6	0.9579	59688.7	0.462
eicosenoate (20:1n9 or 1n11)	46048.5	147634	0.0088	220376	0.0001	68922.9	84176.5	0.8447	222347	0.0007	47593.3	70589.1	0.5477	163445	0.0008	45393.2	39433.5	0.9715	92856.5	0.2339
equol sulfate	9753.03	28125.8	0.0033	36171.9	0.0002	11946.3	23532.6	<.0001	4507.9	0.0002	20828.8	33337.8	0.0042	3795.11	0.0004	15173.2	20086.2	0.008	14833.5	0.958
erythritol	45482.8	109002	0.0087	56371.3	0.781	34407.1	48764.1	0.2061	41447.5	0.6371	42993.8	54940.2	0.3073	39069.3	0.8597	42234.4	41522.2	0.9931	78429.7	0.0007
erythronate	17954.2	71205	0.0003	54041.1	0.0053	24223	29570.8	0.6235	27902.6	0.7916	31279.9	23433	0.5914	36907.9	0.7541	22462.3	27968.8	0.7574	52649.4	0.0087
fructose	557003	2.04603e+06	0.0018	1.14751e+06	0.1888	562197	984851	0.0525	535596	0.9824	499486	683162	0.6343	716426	0.5393	563838	666632	0.7138	1.06843e+06	0.0092
fumarate	83108.3	147917	0.017	89652	0.9316	115747	91162.2	0.4457	107621	0.9048	97942.4	111900	0.6323	78915.1	0.4476	131953	68187.9	0.0025	87187.6	0.0238
gamma-glutamylglutamine	50356.4	146954	<.0001	130181	<.0001	56118.4	76489.7	0.2141	77738.1	0.1827	63039.8	63277.7	0.9996	80452.6	0.2107	57550.4	60903.3	0.8422	61131.4	0.8229
gamma-glutamylisoleucine	14502.5	25352.8	0.0252	20687.8	0.2141	15585.8	17624.1	0.7485	25643	0.0144	18358.3	16057.5	0.7108	24932.5	0.1174	19865.7	22070.1	0.7984	15754.2	0.4877
gamma-glutamylleucine	59039.4	123108	0.0083	112841	0.023	43811.9	65612.8	0.2762	134426	<.0001	75287.6	72235	0.9475	100290	0.0809	84425.7	69907.8	0.5345	70864.8	0.575
gamma-glutamylmethionine	68073.2	44576.2	0.0505	41633.1	0.0287	58663.3	55016.7	0.9397	44400.3	0.4362	69018.2	61549.4	0.7643	57285.3	0.5364	74728.7	73615.9	0.9894	58900.4	0.1909
gamma-glutamylphenylalanine	46530.3	92811.1	0.0381	117492	0.0029	49361.9	64511.3	0.3583	86508.3	0.0149	56576.3	56842.3	0.9987	102029	<.0001	60467.9	59208	0.9879	73845	0.3224
gamma-glutamyltyrosine	38394	53850.5	0.0585	63091.5	0.0043	36860.2	43300	0.6737	58910.2	0.0415	51663.1	49414.3	0.9396	52391.4	0.9934	52626.5	43952.7	0.3041	45648.6	0.4425
gamma-glutamylvaline	30632.8	63314.5	0.0071	59153.2	0.0162	27134.9	29143.6	0.9066	42357.5	0.0295	33530	35647.1	0.771	39179.1	0.219	38225.3	31786.1	0.6135	29705.1	0.4445
glucose	6.00208e+07	126332720	0.0063	6.40515e+07	0.9649	8.97325e+07	77138772	0.4408	36746544	0.0008	6.87078e+07	7.1949e+07	0.9142	5.2029e+07	0.163	72768816	6.40804e+07	0.3164	5.15033e+07	0.0101
glutamate	235456	207633	0.7509	297229	0.297	232274	594601	0.0048	684012	0.0009	278983	413981	0.4018	871051	0.0004	304997	281572	0.9501	861940	<.0001
glutamine	183130	477186	<.0001	386388	0.0002	189381	283005	0.0313	401404	<.0001	141434	195010	0.012	396377	<.0001	170874	188979	0.7173	317519	0.0002
glutathione, oxidized (GSSG)	34566.6	158991	<.0001	90985.8	0.002	51468.2	92074.9	0.0334	89749.9	0.0442	64811.3	58396.7	0.8494	91946.8	0.1147	85245.5	56296.4	0.0967	79516.6	0.8808
glycerol	3.4059e+07	4.43708e+07	0.0059	43249816	0.0121	4.23116e+07	4.11428e+07	0.8562	4.3408e+07	0.8719	3.52574e+07	40497152	0.133	3.91753e+07	0.2868	41691402	3.53482e+07	0.1469	3.3998e+07	0.0744
glycerol 3-phosphate (G3P)	68675.3	290093	0.0024	248300	0.0099	79332.1	141780	0.0325	235462	<.0001	60114.1	85363.1	0.1817	261788	<.0001	85287.5	75705.6	0.9467	169461	0.0589
glycine	6.13568e+06	3.59208e+06	0.0004	4.3652e+06	0.0067	5.69601e+06	5.42634e+06	0.9258	4.48629e+06	0.2808	4.94462e+06	5.27113e+06	0.7894	4.29531e+06	0.4307	5.92928e+06	6.10513e+06	0.96	4.90153e+06	0.3155
glycolate (hydroxyacetate)	139892	231635	0.0626	225686	0.082	147608	203703	0.0962	172703	0.5505	177089	212450	0.5427	214328	0.5112	148460	151838	0.9933	291884	0.003
gulono-1,4-lactone	43147.2	221800	0.012	146819	0.1397	76804.6	80003	0.9757	93408.3	0.5508	103163	77714.8	0.3732	58973.3	0.0863	68405.8	63062.2	0.6395	46975.1	0.0125
heptanoate (7:0)	2690.43	8227.61	0.0107	5836.85	0.141	2156.44	5413.1	0.226	8028.36	0.0244	2156.44	2156.44	1	9570.06	0.0001	2156.44	2156.44	1	6535.01	<.0001
hexadecanedioate (C16)	2192.76	10574.2	0.0007	17223.8	<.0001	2277.8	5770.11	0.0448	18534.3	<.0001	2762.91	5339.3	0.1212	10604.1	0.0001	2972.15	3878.01	0.3203	6651.44	0.0002
hexanoylcarnitine (C6)	22244.9	54850.2	0.007	67034.4	0.0007	34536.8	49376.6	0.4959	75790.2	0.0246	30094.5	29369.6	0.9956	93423.4	<.0001	25109.7	32341.7	0.5457	37046.2	0.2341
hexanoylglycine (C6)	30195.7	166721	0.006	114876	0.075	81821.1	71520	0.9405	239106	0.0015	75509.6	61206.6	0.8456	117395	0.2983	45396	50980.7	0.8741	20381.1	0.132
hippurate	294635	733518	0.0048	292896	0.9998	358594	479872	0.5696	414721	0.8777	267903	275917	0.9713	387522	0.0211	310494	173250	0.016	391182	0.1561
histidine	13512	42179.1	0.0006	40052.7	0.0012	12286.2	21585.1	0.0982	33649	0.0007	11979.6	16090.8	0.1275	29210.7	<.0001	13010.4	14269.8	0.8662	32413.5	<.0001
homostachydrine	93086.8	127245	0.1222	128230	0.1109	79316.9	74502	0.7815	25658.8	<.0001	78678.8	88471.3	0.422	14101.2	<.0001	100221	86235.4	0.222	89044.4	0.3576
inosine	6139.86	4030.25	0.2375	3989.79	0.2267	8985.38	2883.62	<.0001	2471.84	<.0001	7011.02	7567.45	0.9306	5260.81	0.5266	14646	4308.49	0.0091	3483.03	0.0055
isobutyrylcarnitine (C4)	30699	54167.4	0.0464	57925.3	0.0222	28583.4	48509.7	0.0564	56543.3	0.0095	35126	36978.9	0.9164	58040.9	0.0019	38812.1	27420.6	0.0882	52588.1	0.0393
isoleucine	2.52557e+06	4.39258e+06	0.0665	3.83604e+06	0.2139	2.33664e+06	3.50078e+06	0.1992	6.93519e+06	<.0001	2.36085e+06	2.95048e+06	0.3781	6139947	<.0001	2.80067e+06	2.46292e+06	0.6223	4.54487e+06	0.0018
isovalerylcarnitine (C5)	32709.3	53851	0.1348	68770.1	0.0119	23282	34525.1	0.2694	70995.7	<.0001	26597.5	29853.2	0.8917	78639.7	<.0001	30152.2	28436.1	0.9552	60629.3	0.0015
kynurenine	18366.7	44334.1	0.0007	42906.9	0.001	20970.7	37374.5	0.3402	93705.7	0.0001	27579.5	22917.5	0.9139	106825	0.0001	29628.3	36616.9	0.9036	64467.2	0.1487
lactate	1.60072e+08	280569232	0.0117	1.63898e+08	0.992	209605600	219598768	0.8907	1.79271e+08	0.396	1.36756e+08	1.66672e+08	0.3905	2.55415e+08	0.0007	220808816	1.35616e+08	0.0041	270255360	0.0778
laurate (12:0)	403475	561041	0.0619	549987	0.083	393337	517038	0.0823	652349	0.0011	363629	368354	0.9874	621491	<.0001	300235	344457	0.1998	541318	<.0001
leucine	4.01303e+06	7.16318e+06	0.0325	6.76925e+06	0.0601	3.48081e+06	5791402	0.0921	1.20087e+07	<.0001	3.67656e+06	4.98359e+06	0.208	10271603	<.0001	4.25429e+06	4.09843e+06	0.9459	8.16315e+06	<.0001
levulinate (4-oxovalerate)	41523.2	48226.5	0.8574	46786.4	0.9085	32409.6	41459.2	0.589	68452	0.0074	27155	21108.3	0.731	66158.5	0.0018	27487.4	34978.9	0.6998	43444.3	0.252
linoleamide (18:2n6)	128377	128135	1	149760	0.856	64016.2	107954	0.8287	257260	0.076	55885.7	107541	0.1226	115623	0.0719	89461.8	93105.2	0.9898	126182	0.4102
linoleate (18:2n6)	871518	3.8129e+06	0.0186	5.42104e+06	0.0009	1.41307e+06	3.02825e+06	0.47	8.67228e+06	0.0007	1.36502e+06	1.93007e+06	0.4906	5.54305e+06	<.0001	845214	868148	0.9977	1.90582e+06	0.0428
linolenate (18:3n3 or 3n6)	70405.3	376489	0.0627	614713	0.0022	115306	260291	0.6918	918575	0.0029	111664	147938	0.8171	493602	0.0002	72330.4	71931.2	0.9999	124045	0.2315
lysine	515073	188269	0.0037	312398	0.0555	469272	501361	0.9741	715940	0.284	464925	824116	0.0793	489535	0.9829	506737	682356	0.5931	443047	0.928
malate	226852	358103	0.0624	233987	0.9878	261542	243418	0.9477	302619	0.7674	193014	253294	0.1676	220055	0.6445	356597	121944	0.0068	234561	0.1487
maltose	35296.4	161748	0.0332	35296.4	1	35296.4	45963.4	0.2228	39677	0.7368	35296.4	44130.9	0.6049	173305	<.0001	42366.8	35296.4	0.9386	182747	0.0001
mannose	802057	3.26318e+06	0.0003	1.9207e+06	0.0524	1.80973e+06	2.09461e+06	0.6289	2.34649e+06	0.2416	1.2311e+06	1.2913e+06	0.9321	2.69858e+06	<.0001	1.10615e+06	984557	0.6994	1.01197e+06	0.8025
methionine	1.435e+06	1.16812e+06	0.1602	1.03101e+06	0.0313	958507	1.44171e+06	0.0022	1.29182e+06	0.0237	931942	1.15399e+06	0.4046	1.56845e+06	0.009	1.22888e+06	1.23006e+06	0.9999	1.99636e+06	0.0002
methyl-beta-glucopyranoside	469650	1.11414e+06	<.0001	874435	0.0014	471659	723395	0.1135	867057	0.0143	472041	454652	0.9173	653995	0.0066	448198	369908	0.112	589019	0.006
myo-inositol	1.35196e+06	2.90314e+06	0.0134	1.79869e+06	0.5652	1.27046e+06	1.41893e+06	0.7348	1.63422e+06	0.2168	1.17146e+06	1.37015e+06	0.5847	1.80733e+06	0.0254	1.5382e+06	1.26573e+06	0.3633	2.12891e+06	0.0303
myristate (14:0)	814551	1.39181e+06	<.0001	1.49504e+06	<.0001	902272	1.2449e+06	0.0789	1.83506e+06	0.0001	933921	1.00329e+06	0.5779	1.58159e+06	<.0001	804073	937607	0.1185	1.19551e+06	0.0001
myristoleate (14:1n5)	51126.7	84433.7	0.0027	99989.8	0.0001	49182.4	73749.2	0.1744	145960	<.0001	52572.6	58075.9	0.8498	115704	0.0003	47386.2	47963.9	0.981	75443.3	<.0001
N-acetylleucine	49791.6	91287.7	0.012	76634	0.0968	48625.5	59175.8	0.7017	128762	0.0003	79743.8	67977.5	0.7657	70598.5	0.8484	74546.5	53532.9	0.374	61838.5	0.6728
N-acetylmethionine	7500.41	13974.2	0.0489	16345.6	0.0092	5539.62	8245.42	0.2039	9769.72	0.0407	7936.26	7415.69	0.8684	8515.96	0.8404	8767.46	6183.8	0.1122	9342.47	0.8633
N-acetylornithine	109100	173616	0.0051	169615	0.0078	79078.8	125978	0.0632	125414	0.0665	100442	107913	0.8142	79753.8	0.2683	93009.7	97856.7	0.9348	173089	0.0006
N-acetylphenylalanine	6293.7	23359.7	0.2057	57490.1	0.0006	5847.9	7311.11	0.9199	20462.8	0.0099	6824.95	7149.91	0.9619	19952.9	<.0001	6563.22	5529.76	0.871	20556.9	0.0001
N-acetyltryptophan	1917.67	8330.18	0.0068	14398	<.0001	2125.5	2842.55	0.861	8262.87	0.0038	2672.12	2503.29	0.9409	4492.25	0.0162	1996.5	2073.86	0.9825	4061.57	0.0026
N-acetyltyrosine	3972.5	15163.9	0.0342	31254.7	<.0001	2914.54	3256.96	0.9545	9879.87	0.0005	3452.84	4324.75	0.4823	5869.39	0.0222	3743.09	4182.36	0.87	7343.92	0.0066
n-butyl oleate	21690	13472.8	0.4433	21153.2	0.996	22278.2	20895.9	0.9807	13878.1	0.5262	23479.8	24068.4	0.9902	15149.1	0.2162	15896.6	21740.3	0.5174	19268.4	0.7894
nicotinamide	314131	637438	0.0044	646665	0.0036	385771	494710	0.2214	261442	0.1538	207030	239273	0.6425	343614	0.0093	363079	268394	0.1181	452418	0.1427
octadecanedioate (C18)	5286	8552.97	0.0328	11349.9	0.0005	4546.66	7995.68	0.0708	14018	<.0001	4610.15	6016.23	0.345	11024.9	0.0001	5553.73	4801.09	0.6641	8961.74	0.008
oleamide	14773.8	74612.8	0.0088	73164.2	0.0102	21027.7	27428.4	0.8288	87988.8	0.0003	5447.17	21285.7	0.0842	38788.5	0.0011	17502.6	24879	0.7933	31433	0.4707
oleate (18:1n9)	2.05044e+06	4.85733e+06	0.0065	5.60312e+06	0.0012	2.92959e+06	4444721	0.3488	9676958	0.0002	2.60288e+06	3.28698e+06	0.4152	6.32008e+06	<.0001	1.79991e+06	2.05831e+06	0.7098	2.81602e+06	0.0305
ornithine	501516	125887	<.0001	232192	0.0004	222747	400451	0.134	431992	0.0745	317127	596797	0.0444	347271	0.9458	352280	606978	0.2369	532553	0.4523
palmitate (16:0)	5.94192e+06	8.46729e+06	0.0011	8.62067e+06	0.0007	6.61341e+06	8.36922e+06	0.0537	1.0963e+07	0.0001	6.60353e+06	7.02997e+06	0.6857	9.29232e+06	0.001	5.92466e+06	6.83846e+06	0.1805	7.44042e+06	0.0242
palmitoleate (16:1n7)	470349	1.41573e+06	0.0043	1.87345e+06	0.0002	658268	1.24628e+06	0.2776	3.22744e+06	<.0001	691528	821436	0.6038	1.7224e+06	<.0001	528700	549017	0.9515	666561	0.1738
palmitoyl sphingomyelin	51112	270788	<.0001	247307	0.0002	56956.4	306590	0.0568	749386	<.0001	66111.3	189338	0.3417	865773	<.0001	58518.4	121594	0.2594	340719	<.0001
pantothenate (Vitamin B5)	68719.9	167014	0.0004	158572	0.0009	67456.8	115121	0.4955	260799	0.0022	58207.6	73644.6	0.4995	248119	<.0001	72853.6	51570.3	0.0986	121772	0.0007
p-cresol sulfate	3543.06	20989.6	0.0409	24696.5	0.0149	1552.84	2043.78	0.9994	58164.6	0.0102	1316.56	1501.91	0.9997	56645.4	<.0001	1316.56	3438.94	0.2784	3368.58	0.2989
pelargonate (9:0)	88973	160463	0.1404	150989	0.2107	75607.9	140352	0.0466	199947	0.0007	58908.6	54997.8	0.9923	231716	0.0013	34247.2	70248.8	0.085	152787	<.0001
pentadecanoate (15:0)	230460	326616	<.0001	296088	0.0021	251026	318092	0.012	376672	<.0001	300255	257688	0.4288	344020	0.411	210625	309107	0.079	334311	0.0283
phenol sulfate	55069.5	141523	0.04	95155.2	0.3964	65272.2	56814.3	0.613	62767.8	0.9545	77278.4	65130.6	0.3836	34045.6	0.0016	90608.9	57776	0.0028	53401.4	0.0011
phenylacetylglycine	10064.8	46484.9	0.0027	26582	0.1499	11828.9	7728.74	0.4533	21116.8	0.0481	8184.82	12757.1	0.4343	22417.9	0.0071	14755.7	12139.5	0.2909	10244.3	0.0518
phenylalanine	3.30265e+06	6.44469e+06	0.0191	7.56686e+06	0.0027	2.65058e+06	4.77114e+06	0.0334	8.25803e+06	<.0001	2.80732e+06	3.76591e+06	0.185	9.18569e+06	<.0001	3.37912e+06	3106559	0.9125	8.10338e+06	<.0001
phosphate	2.53654e+09	2.3729e+09	0.5151	2.2764e+09	0.2268	2.8421e+09	2.25135e+09	0.0166	1.90339e+09	0.0006	2.4209e+09	2693261056	0.1786	1.93021e+09	0.015	2.79736e+09	2634100480	0.6031	2.196e+09	0.014
pipecolate	81389	212238	0.001	134515	0.1411	83488.1	104607	0.3698	93573.4	0.7734	84728.4	87495.9	0.9631	107212	0.1551	85046.4	79335.2	0.9039	141803	0.0054
proline	1.19429e+06	1.18363e+06	0.9953	1.06472e+06	0.538	782870	1.33628e+06	0.0117	1.29016e+06	0.0194	873443	1.10627e+06	0.4011	1.62263e+06	0.004	993012	1.03498e+06	0.9633	2.21302e+06	<.0001
prolylhydroxyproline	33442.9	100558	0.0103	58708.8	0.3698	49971.4	60186.2	0.7253	89768.6	0.0379	37080.9	43931.7	0.2787	54982.2	0.0044	46332.9	33508.5	0.1722	51860.3	0.6698
propionylcarnitine (C3)	132200	229096	0.0217	205837	0.0779	146749	212537	0.0347	147687	0.9989	143528	179236	0.4049	237006	0.0155	154503	128333	0.4504	286812	0.0002
pseudouridine	7192.34	28734.6	0.0002	21950.6	0.0039	7471.55	10674.9	0.1487	15043.3	0.0016	7958.85	9328.59	0.2122	14932.8	<.0001	7370.1	7628.36	0.9685	14780.9	0.0001
pyruvate	170177	224113	0.4018	136254	0.6748	223131	143626	0.0377	102014	0.003	169801	145552	0.4336	115965	0.0458	162990	155088	0.9407	91432.4	0.04
serine	275871	323479	0.6062	443801	0.0185	165292	464797	0.2216	764811	0.013	231985	317498	0.5649	594113	0.0037	323184	301231	0.9839	626033	0.1091
spermidine	42104.4	71449.9	0.0549	54416.4	0.5043	41747.5	132899	0.0041	147633	0.0014	49818.5	58812.5	0.9033	238860	<.0001	58538.1	47437.4	0.8662	189379	0.0004
stachydrine	353007	410729	0.711	344815	0.9927	296647	360191	0.0159	37053.7	<.0001	351016	357651	0.9793	91489.8	<.0001	353472	350607	0.9975	471787	0.0576
succinate	27663.3	74893.5	0.0068	42265.9	0.4546	43863.5	44354.3	0.9988	64312.5	0.1911	27614.4	27026	0.9978	54092.5	0.0512	64280.5	28178.3	0.2217	61449.1	0.9882
taurine	81919.2	84509.1	0.9707	65297.4	0.3577	119043	146593	0.6503	119410	0.9999	91380.3	152162	0.1215	156818	0.0937	108985	117982	0.947	89691.9	0.7855
taurochenodeoxycholate	1294.39	3752.07	0.9692	28792	0.0697	1294.39	1294.39	1	4511.41	0.0121	1863.6	4594.45	0.5602	13514.5	0.0033	1294.39	1294.39	1	18138	0.0641
taurocholate	22409.6	54801.3	0.9976	1.00759e+06	0.1853	13270.3	47977.3	0.3254	65411.2	0.1111	32317.5	48239.7	0.9753	516728	0.0002	14188.2	15138.3	1	863481	0.0049
taurodeoxycholate	3944.72	5381.78	0.995	46957.8	0.052	2972.26	5378.39	0.7915	16389.5	0.0136	2283.81	3543.67	0.5929	12695.7	<.0001	3360.58	2283.81	0.6165	4854.99	0.4176
tauroursodeoxycholate	4164.27	4876.31	0.9978	22224.4	0.3147	4164.27	4164.27	1	4312.86	0.3928	4164.27	4164.27	1	9422.81	0.0036	4164.27	4164.27	1	15044.5	0.1144
tetradecanedioate (C14)	1798.61	6130.08	0.0004	9286.68	<.0001	2362.27	2456.87	0.9897	7919.95	<.0001	2012.41	2627.2	0.5599	4685.93	0.0029	1796.52	2581.51	0.0909	3088.27	0.0073
threonate	21435	154560	0.0026	156931	0.0023	14203.3	38532.9	0.636	125241	0.0053	17451.1	20417.8	0.9764	125078	<.0001	15918.1	23148.2	0.8554	99095.6	0.0003
threonine	400703	273624	0.1727	299349	0.2999	274924	518099	0.4955	884275	0.0411	377922	525657	0.4643	697818	0.0631	464142	368374	0.6352	643969	0.2504
thymidine	14836.6	56926.8	0.0038	60579	0.0021	15846.5	45630.8	0.0039	104994	<.0001	19649.6	30177.2	0.0217	45788.7	<.0001	24050.1	22657.1	0.7954	29843.4	0.0628
trans-4-hydroxy-L-proline	50144.8	54138	0.9383	55738.4	0.8838	63100.5	75278.4	0.7233	54463.6	0.8455	56723.7	62361.9	0.9151	48876.5	0.8443	73948.4	77774.9	0.9819	93270.2	0.6496
trans-urocanate	25729.9	21062.6	0.4566	32294.8	0.2433	38251.2	34812.5	0.9197	26534.4	0.4281	23479.5	45702.1	0.0361	36695.3	0.2303	58103.5	60296.6	0.9976	29659.3	0.6842
tryptophan	1.1434e+06	3.2947e+06	<.0001	3643019	<.0001	1.16539e+06	2.40862e+06	0.0212	3.9087e+06	<.0001	1.36141e+06	1.94065e+06	0.1125	3.7983e+06	<.0001	1429252	1.42423e+06	0.9996	3.18627e+06	<.0001
tyrosine	1.81412e+06	1.98219e+06	0.8373	2.4541e+06	0.1405	1.20917e+06	1.77996e+06	0.0192	2.31046e+06	0.0001	1.35815e+06	1.96229e+06	0.1502	2.51926e+06	0.007	1.71713e+06	1.53618e+06	0.7621	3.11278e+06	0.0008
undecanoate (11:0)	27941.9	39595.2	0.1409	33140.3	0.6166	27094.9	50277.5	0.047	37333.4	0.4498	28308.6	28736.9	0.9971	43861.1	0.0741	20132.2	26181.9	0.1599	36365	0.0007
uracil	39545.1	186157	0.0096	162348	0.0264	73066.2	82760.8	0.8506	202556	<.0001	44910.5	75245.1	0.485	276307	<.0001	126693	68249.8	0.6665	418294	0.0043
urate	22952.1	74169.7	0.0003	62982.7	0.0023	38823.3	50081.4	0.5096	86836.8	0.0018	24588.5	31428.5	0.6854	86984.3	<.0001	47371.6	31232	0.2777	64384	0.2465
urea	1.04395e+07	2.32841e+07	0.1443	2.09266e+07	0.2498	1.00001e+07	1.10189e+07	0.8531	7797591	0.5083	1.48517e+07	1.5831e+07	0.9052	1.32038e+07	0.7612	15109454	8616069	0.0797	1.4079e+07	0.9129
uridine	9341.95	39868.3	<.0001	33391.8	0.0003	16995.6	18005.9	0.9562	33106.7	0.0036	12481.6	18602.2	0.3241	33952.4	0.0008	23752.2	10497	0.0067	14993.8	0.0616
valine	3.43583e+06	5630611	0.0572	4.87173e+06	0.2331	2.79498e+06	4.22362e+06	0.0972	8.08419e+06	<.0001	3.09052e+06	4.00289e+06	0.2613	6745063	0.0001	3.47034e+06	3.42477e+06	0.9964	6.29059e+06	0.0017
xylitol	4270.46	24695.6	0.0288	18179.9	0.1387	3033.02	14793.3	0.0335	11663.7	0.12	1709.24	8046.07	0.0596	20340.2	<.0001	2886.99	3762.66	0.892	14591.9	0.0003
xylose	27849.6	55293.3	0.1493	34722.4	0.8556	54532.8	63135.2	0.9272	30908.6	0.592	146460	94345	0.3093	34556.8	0.0203	51828.1	38280.6	0.6821	29018.5	0.3745
