# Supplementary material for: Inflammation and Resolution Are Associated with Upregulation of Fatty Acid β-Oxidation in Zymosan-Induced Peritonitis
Source: PLoS One. 2013 Jun 11;8(6):e66270. doi: 10.1371/journal.pone.0066270 (PMC3679047; doi:10.1371/journal.pone.0066270)
Supplement: Dataset S3 — Summary of metabolites in plasma with known chemical structures that show time courses of relative concentration after zymosan-induced peritonitis (n = 5, MEAN). The values in bold font are statistically significant (P<.05) by Dunnette's method vs. vehicle group. (XLSX) [file pone.0066270.s003.xlsx]

## Sheet: Sheet1
Dataset S3 Summary of metabolites in plasma
	Vehicle, 6 h	Zymosan 1 mg/kg, 6 h		Zymosan 10 mg/kg, 6 h		Vehicle, 24 h	Zymosan 1 mg/kg, 24 h		Zymosan 10 mg/kg, 24 h		Vehicle, 48 h	Zymosan 1 mg/kg, 48 h		Zymosan 10 mg/kg, 48 h		Vehicle, 72 h	Zymosan 1 mg/kg, 72 h		Zymosan 10 mg/kg, 72 h
BIOCHEMICAL	MEAN	MEAN	p	MEAN	p	MEAN	MEAN	p	MEAN	p	MEAN	MEAN	p	MEAN	p	MEAN	MEAN	p	MEAN	p
1,5-anhydroglucitol (1,5-AG)	32734.9	26834.2	0.1489	26508.7	0.1255	29679.1	31288.4	0.5439	28779.5	0.8151	30141.3	32166.9	0.5293	30405.3	0.988	25867.9	30041.4	0.0295	30779.4	0.012
2-aminobutyrate	7698.43	5922.88	0.2977	6709.96	0.6534	10628.3	7871.44	0.1608	14379.2	0.052	8770.98	8940.31	0.9891	18707.3	<.0001	8362.99	8430.06	0.9964	8585.85	0.9608
2-aminoethanol	32592.7	35093.7	0.8824	50218.7	0.0224	29547	28265.8	0.7847	53149.2	<.0001	25313	24012.9	0.2639	40208.8	<.0001	40027.2	32862.2	0.0218	32281.9	0.0141
2-hydroxybutyric acid	13997	13250	0.9585	28909.7	0.0008	15018.8	16187.8	0.993	97054.2	<.0001	22954.6	23262.5	0.9996	75771.1	0.0033	19061.5	15784.8	0.4266	21882.6	0.5209
2-hydroxypyridine	46369.3	45442.4	0.9422	43886.3	0.6701	46819.3	44002.6	0.4626	44134.8	0.4929	46316.1	46090.6	0.9952	50637	0.246	52098.3	54533.2	0.6635	54134.8	0.7459
2-isopropylmalic acid	1665.07	1100.04	0.3271	1099.4	0.3265	1775.81	1026.58	0.1042	1066.66	0.1256	1245.72	1473.53	0.5614	1143.3	0.8813	2342.17	1674.39	0.3846	1164.82	0.0871
3-hydroxybutyric acid	198550	161893	0.8636	341039	0.1773	284850	276310	0.9967	1.26377e+06	<.0001	480437	377812	0.9349	1.32035e+06	0.0509	253515	220657	0.4154	186843	0.0601
4-aminobutyric acid	4549.71	2403.87	0.0279	2367.19	0.0256	4733.87	2518.87	0.0728	2958.59	0.1574	5085.48	2500.85	0.0339	2608.66	0.0416	4585.21	5874.34	0.556	3782.2	0.7849
aconitate	2137.23	1598.78	0.8485	950.87	0.486	957.424	1422.38	0.413	894.98	0.9814	1046.38	1008.42	0.9609	970.41	0.8564	1027.93	1137.27	0.7296	983.623	0.9467
alanine	1.01779e+06	555248	0.0092	550916	0.0087	727059	678137	0.8168	440270	0.0158	650215	765830	0.4014	463497	0.13	785051	847442	0.7815	754029	0.9388
allatoin	13442.1	11747.3	0.6808	11936.1	0.735	13029.2	9535.32	0.0758	9343.44	0.0609	13077	15478.8	0.0935	10466.2	0.0675	16030.8	15482	0.8727	11351.7	0.0055
alpha-ketoglutarate	12698	5612.77	0.0267	4007.38	0.0082	12497.3	2779.34	<.0001	2335.14	<.0001	14561.5	8554.89	0.0092	1143.3	<.0001	13458.1	4480.81	0.0019	1164.82	0.0001
arabinose	3439.22	2450.25	0.1504	1456.64	0.0053	2219.13	2898.57	0.4771	832.425	0.0866	9580.24	4565.28	0.011	1332.04	0.0003	4575.34	2764.02	0.0779	1608.02	0.0058
asparagine	13981.3	6190.92	0.1019	7808.24	0.2081	7319.1	6361.7	0.7689	6398.67	0.7837	7971.32	8752.39	0.8338	5015.26	0.138	10746.3	8795.09	0.436	6334.93	0.0428
aspartate	6357.19	3749.28	0.0428	5104.99	0.3832	5554.24	6450.37	0.3674	5574.61	0.9994	5584.82	8588.68	0.0041	6493.1	0.4212	8011.04	8142.9	0.9941	12982.6	0.0101
beta-alanine	4335.07	2844.42	0.0116	2426.02	0.0022	5872.21	3785.44	<.0001	2438.48	<.0001	3924.26	2519.86	0.0002	1225.44	<.0001	8202.43	6292.79	0.0109	3312.24	<.0001
benzoic acid	79786.2	57211.8	0.0002	51434.6	<.0001	90438.8	67001.5	0.0021	46940.3	<.0001	91748.4	83071.3	0.115	42603.2	<.0001	78823.2	90478.8	0.0615	57993.8	0.0021
citriate + isocitrate	231013	163870	0.0009	165489	0.0011	286013	186562	<.0001	86916.2	<.0001	306619	295033	0.577	58900	<.0001	295892	247340	0.0072	115363	<.0001
citrulline	3814.61	2580.97	0.0798	2608	0.0869	2995.55	3424.96	0.2679	2526.22	0.2168	4038.58	4451.86	0.4496	2088.29	0.0004	3976.03	4637.38	0.0546	3850.45	0.8568
creatinine	3236.9	4096.28	0.6345	4480.18	0.412	1551.3	1336.1	0.946	2926.21	0.1761	2511.04	1236.17	0.136	2185.21	0.8421	3546.35	2227.47	0.1082	1705.21	0.0254
cysteine+cystine	4428.8	3851.44	0.5611	4378.56	0.9951	5586.22	5459.14	0.9683	5268.73	0.8233	6591.45	5351.2	0.2541	5047.71	0.1404	4954.26	4428.83	0.5314	3235.41	0.0136
fructose	13941.9	6349.35	0.0046	4539.29	0.0009	13520.5	10739.7	0.0372	6267.81	<.0001	7395.24	8507.33	0.5404	5098.31	0.1196	19640.8	18315.4	0.5888	15832.5	0.0448
fucose	9946.69	10965.6	0.5295	10376.4	0.8833	11155.5	8098.25	0.0008	9383.37	0.0292	7903.75	9996.67	0.4065	10477.4	0.2765	10796.3	9177.53	0.3131	8694.48	0.1661
fumarate	8291.17	3669.27	<.0001	3278.38	<.0001	8462.44	3181.49	<.0001	3641.31	<.0001	7777.32	8058.89	0.8896	1832.49	<.0001	10370.8	6982.82	0.0393	3281.78	0.0003
galacturonic acid	4148.86	5629.16	0.1293	4200.91	0.9966	4406.37	3172.79	0.0117	2381.83	0.0003	5616.38	4025.15	0.0345	1966.51	<.0001	5279.74	4099.39	0.2689	1641.51	0.0012
glucose	1.25501e+06	999175	0.017	706766	<.0001	1.34842e+06	1.02836e+06	0.0007	395026	<.0001	1.34501e+06	1.24484e+06	0.4528	824349	0.0002	1.2401e+06	1.18296e+06	0.5272	660235	<.0001
glucuronate	7224.3	9692.8	0.1236	8063.25	0.7308	8420.02	6108.73	0.0115	4176.78	0.0001	7319.52	7610.47	0.9721	4517.24	0.143	8209.42	7120.97	0.1926	4957.34	0.0005
glutamate	18903.9	12481.8	0.1469	17904.7	0.9399	19183.7	18872.4	0.9904	16686.9	0.571	18471.2	25046	0.0446	18319.7	0.9974	29558.5	26697.2	0.6925	35612.9	0.2469
glutamine	239540	310425	0.4935	296926	0.6183	229274	225579	0.9962	203130	0.8326	210413	230339	0.8146	210678	1	223320	225465	0.9977	228714	0.9858
glycerol	881352	699611	0.0003	754139	0.0051	843667	719150	0.0003	784500	0.0479	785765	752371	0.6648	795671	0.9622	1.00033e+06	906975	0.1594	819592	0.0076
glycine	7832.82	3537.81	<.0001	4319.15	0.0011	6219.1	3463.65	0.0343	3050.24	0.0002	5703.26	3650.66	0.0463	2539.16	<.0001	5437.47	6723.47	0.3845	3805.32	0.045
glycolate	49025.4	31507.6	0.0025	40324.3	0.1069	49759.2	58701	0.2005	31841.9	0.0102	67636.8	60953.2	0.4533	52913.4	0.0544	48891.8	60693.8	0.1132	63230.9	0.0529
hippurate	58084.4	55385.4	0.9956	35398.3	0.4563	63953.8	53130.4	0.9708	24664.2	0.0672	47640.2	51650.8	0.0373	26324	0.0144	50254.7	43073.1	0.4099	24664.1	0.0089
histidine	26235.7	28692.3	0.8123	31833.6	0.3864	21951.6	20333.9	0.788	20905.9	0.9029	23512.2	26073.4	0.6498	19427.5	0.3683	24733.2	22762.6	0.7727	25962.9	0.9017
hydrocinnamate	2905.25	509.652	0.0024	477.176	0.0022	3138.7	2961.86	0.9433	227.57	0.001	6478.42	3925.89	0.0069	241.561	<.0001	2999.33	3242.3	0.895	582.854	0.0039
hypotaurine	4875.39	4147.66	0.8027	5748.13	0.7328	5365.22	3318.15	0.0015	2950.08	0.0004	5820.35	5129.46	0.3552	1922.09	<.0001	6838.32	5883.87	0.4044	3622.28	0.003
inositol	114189	86891.6	0.0369	63255.3	0.0006	104678	87384.6	0.1847	59274.1	0.0012	115729	118067	0.9575	105721	0.4937	128613	110439	0.261	146988	0.2546
isobutylamine	1954.34	1841.09	0.7945	1762.15	0.5396	1779.5	1723.48	0.925	1526.65	0.2711	1920.14	1602.93	0.2929	1844.94	0.9198	1853.44	2087.89	0.0779	1698.72	0.2707
isoleucine	189768	99825.3	0.0164	135093	0.1429	152299	136727	0.4607	208580	0.0034	186962	190548	0.9653	151957	0.0935	203884	185496	0.5517	140671	0.0124
ketoisoleucine	3196.07	2898.89	0.6707	3284.68	0.9627	2976.72	3371.36	0.6845	5940.04	0.0002	3019.96	3054.53	0.9978	4002.67	0.2449	2452.54	1316.64	0.0583	1428.05	0.0883
lactate	5.84088e+06	4.76096e+06	0.0148	3.80955e+06	0.0001	6.26387e+06	5.71566e+06	0.1465	4.61848e+06	0.0002	5.26731e+06	5.18193e+06	0.9732	4.20088e+06	0.0591	7.38719e+06	7.05989e+06	0.5564	6.73909e+06	0.1494
laurate (12:0)	9880.93	9586.98	0.8109	10198.3	0.7845	10492.6	8861.3	0.1055	9915.68	0.6917	9445.5	9153.03	0.9416	9808.52	0.9119	10338.4	10626.8	0.6586	9403.81	0.0466
leucine	330394	184012	0.025	266202	0.372	227550	232098	0.9703	424712	<.0001	298641	324563	0.6095	290066	0.9429	324618	299727	0.6466	288682	0.4281
lysine	340199	235445	0.0416	278445	0.2523	270500	304825	0.0773	263004	0.8417	309862	341324	0.3494	244818	0.0344	340454	356066	0.8308	382592	0.3166
maleic acid	886.802	946.36	0.8989	920.33	0.9662	994.844	919.709	0.8333	856.575	0.5642	1789.65	939.799	0.0152	981.284	0.0201	1082.23	1098.89	0.9981	1385.87	0.5509
malate	82340.4	34676.5	<.0001	29966.2	<.0001	81657.4	29956	<.0001	32194.7	<.0001	77038.2	75115.7	0.959	15485.9	<.0001	106017	74197.1	0.0684	29466.3	0.0002
mannose	53239.3	79350.6	0.003	63521.7	0.2305	88450.3	84123.4	0.8139	72090.9	0.1117	76103.8	72927.9	0.874	112764	0.0006	61960.1	57279.5	0.4828	41912.2	0.0012
meso-erythritol	3714.56	2708.79	0.002	2217.25	<.0001	3264.39	2617.3	0.0219	1691.84	<.0001	3353.47	3016.24	0.3595	1298.84	<.0001	4185.17	4368.22	0.8362	3875.68	0.6172
methionine	89589.4	25017.8	0.0004	28947.5	0.0007	43495.2	51045.3	0.1322	31785	0.0199	55435.2	60625.9	0.72	34459.9	0.0298	67896.9	68416.6	0.9977	56058.2	0.3734
N-acetyl-L-lysine	6483.51	2989.01	0.0022	3235.55	0.0038	3320.44	3088.34	0.7045	1547.91	0.0003	5008.53	4608.07	0.7734	1613.57	0.0005	5586.94	6622.07	0.5127	5159.89	0.8821
n-Butylamine	14744.4	13894.7	0.7894	13368.6	0.5583	14221.8	13245.8	0.4267	14107.7	0.9866	14385.4	14122.3	0.9448	15514.7	0.4056	15118.8	15200	0.9945	14718.6	0.8774
nonanoic acid(C9)	9176.4	7634.96	0.1985	8095.43	0.4135	8324.91	8219.72	0.9932	8275.77	0.9985	8235.91	7984.77	0.9277	9049.25	0.4944	9292.03	8398.13	0.6775	9367.76	0.997
n-propylamine	39322.2	36695.1	0.8015	36365.1	0.7578	38101.8	35710.2	0.6098	36094.2	0.6996	39801.2	36366.8	0.4554	40635.9	0.9484	38715.9	38583.9	0.9963	36530.2	0.4185
O-phosphoethanolamine	2488.64	2637.97	0.886	2921.59	0.4103	2252.73	2236.32	0.9986	3736.54	0.0036	2253.31	2816.74	0.3029	4265.04	0.0005	1998.06	2126.93	0.8998	3223.39	0.0063
ornithine	143725	54513.8	0.0077	97926.6	0.1635	76441.4	69841.3	0.4642	68515.6	0.3471	105212	105069	0.9999	59390.3	0.0033	111664	128207	0.4346	132933	0.2761
phenylalanine	68930.2	49517	0.1969	79624.9	0.562	47417.2	57180.8	0.1551	80638.1	<.0001	55380	71093.6	0.0788	78508	0.0117	68145.3	55315.4	0.2436	85751.6	0.0946
phosphate	1.04626e+06	1.28606e+06	0.0145	1.10249e+06	0.6835	1.20359e+06	1.10095e+06	0.1505	1.16438e+06	0.706	1.02501e+06	1.06963e+06	0.5704	1.01298e+06	0.956	1.07808e+06	1.13339e+06	0.5294	978232	0.1719
proline	262071	81832.6	0.0025	88583.4	0.0033	129362	139644	0.7603	85594	0.037	160798	194149	0.4077	93742.3	0.0593	203053	228277	0.5983	182940	0.7139
propyleneglycol	8782.22	7392.2	0.8355	9112.65	0.9895	9157.13	8737.71	0.945	14084.7	0.0122	11773.2	13788.9	0.7041	16125.1	0.2494	11331	12518.3	0.8545	13844.1	0.5244
putrescine	2477.48	2438.88	0.9927	3028.16	0.2956	2508.45	2906.2	0.3295	5148.11	<.0001	2443.96	2995.57	0.2724	3340.01	0.0588	3398.91	4353.79	0.2353	6049.67	0.0017
pyroglutamic acid	136519	150745	0.212	137231	0.995	151437	125792	0.0441	120402	0.0165	131053	131412	0.9994	111806	0.2687	144279	145478	0.9819	126051	0.0601
pyruvate+oxalacetate	146206	142409	0.9428	107316	0.0236	160160	120199	0.0152	72526	<.0001	120660	124249	0.9759	85458.6	0.1695	138871	125009	0.5407	72557.9	0.0011
ribose	4665.03	3069.06	0.0392	4327.06	0.8029	6005.14	8236.42	0.6262	6295.76	0.9914	5166.22	5239.99	0.9994	1549.49	0.283	5626.97	7512.07	0.9212	29623.1	0.002
ribulose	2351.92	1740.03	0.0534	1676.1	0.0337	3231.48	2867.13	0.3106	2424.15	0.0173	2308.76	2270.36	0.9912	1231.72	0.0168	4727.88	4350.21	0.8477	5999.54	0.2208
serine	136671	59341.8	0.0024	77102.5	0.0135	80990.2	91798.8	0.331	71881.2	0.4404	87743	91150.5	0.9088	63333.5	0.0413	106204	102440	0.915	101486	0.871
succinicate	29376.8	32823.7	0.9029	22516.3	0.6813	34126.3	19534.1	0.0152	34862	0.9816	28256.2	37288.5	0.3676	18757.8	0.3356	41197.1	25913.5	0.3278	17789.5	0.1052
threonate	16365.2	13678.7	0.2364	16905.7	0.9295	13695.8	11118.6	0.2417	8630.08	0.0177	14414.9	12591.7	0.4333	7793.13	0.0024	12480.4	12806.1	0.9467	13742.6	0.4825
threonine	86460.3	37507.4	0.0011	46909.7	0.0052	53206.1	66911.7	0.0373	52757.1	0.9944	68774.9	67822.7	0.9883	42241.8	0.0076	77237.5	70034.7	0.4414	70726.2	0.5051
trans-4-hydroxy-L-proline	30056.7	13958.7	0.0048	15100.1	0.0079	21650.2	20226.7	0.7183	8321.06	<.0001	19600.4	21366.6	0.6518	7054.05	0.0002	27344.2	30510.2	0.4688	21324.9	0.1069
tryptophan	49885.2	24623.6	0.0233	38987.9	0.3738	34862.3	53577.1	0.048	36546.5	0.963	47800.7	45283.7	0.9136	32444.7	0.0915	43617.6	40745	0.7821	52497.2	0.1586
tyrosine	292861	81275.9	0.0003	149667	0.0066	163605	143787	0.1257	139905	0.0646	211728	225254	0.7274	129418	0.0026	236869	218318	0.5735	204464	0.2286
uracil	446.46	997.592	0.8257	4976.97	0.002	725.723	331.133	0.8882	4750.31	0.0026	368.402	377.221	0.9998	1139.86	0.3624	793.591	904.125	0.976	423.94	0.7712
urea	4.10417e+06	3.60907e+06	0.0411	3.64507e+06	0.0577	3.66588e+06	3.52051e+06	0.3469	3.03665e+06	0.0002	4.61668e+06	4.28033e+06	0.1039	3.49683e+06	<.0001	4.58805e+06	4.46331e+06	0.7088	4.12397e+06	0.0396
uric acid	11774.5	13538.8	0.6802	16967.4	0.0835	15161.8	15316.1	0.9965	24350	0.0028	12185.1	13215.8	0.7303	18018.3	0.0046	22609.2	19470	0.7533	48943.7	0.0003
valine	481317	251231	0.0067	336911	0.076	317910	309833	0.9424	439723	0.0019	434981	447030	0.9292	313532	0.0138	445060	444157	0.9995	385996	0.1996
xanthine	1579.39	1349.26	0.8521	1455.04	0.9534	2159.65	1377.3	0.2557	1330.66	0.2228	1645.28	3300.43	0.5367	1247.15	0.9606	1618.02	2052.14	0.9773	4434.53	0.4345
